# Supplementary material for: Causal roles of immune cells and metabolites in chronic pancreatitis: a mendelian randomization study
Source: Hereditas. 2025 Feb 12;162:20. doi: 10.1186/s41065-025-00378-8 (PMC11816568; doi:10.1186/s41065-025-00378-8)
Supplement: Supplementary file 1 — Supplementary Material 1. [file 41065_2025_378_MOESM1_ESM.zip]

Archive with 12 entries (12 files):
- Supplementary Tables 1.xlsx
- Supplementary Tables 10.xlsx
- Supplementary Tables 11.xlsx
- Supplementary Tables 12.xlsx
- Supplementary Tables 2.xlsx
- Supplementary Tables 3.xlsx
- Supplementary Tables 4.xlsx
- Supplementary Tables 5.xlsx
- Supplementary Tables 6.xlsx
- Supplementary Tables 7.xlsx
- Supplementary Tables 8.xlsx
- Supplementary Tables 9.xlsx
