# Supplementary material for: Causal roles of immune cells and metabolites in chronic pancreatitis: a mendelian randomization study
Source: Hereditas. 2025 Feb 12;162:20. doi: 10.1186/s41065-025-00378-8 (PMC11816568; doi:10.1186/s41065-025-00378-8)
Supplement: Supplementary file 1 — Supplementary Material 1. [file 41065_2025_378_MOESM1_ESM.zip › Supplementary Tables 10.xlsx]

## Sheet: Sheet1
Supplementary Tables 10.Result of MR analysis for immune cells on plasma metabolites.
id.exposure	id.outcome	outcome	exposure	method	nsnp	b	se	pval	lo_ci	up_ci	or	or_lci95	or_uci95
ebi-a-GCST90002057	UAbwyS	Flavin adenine dinucleotide (FAD) levels	CD8 on TD CD8br	MR Egger	18	-0.0520326	0.0488514	0.302632	-0.147781	0.0437161	0.949298	0.86262	1.04469
ebi-a-GCST90002057	UAbwyS	Flavin adenine dinucleotide (FAD) levels	CD8 on TD CD8br	Weighted median	18	-0.0455462	0.037795	0.22817	-0.119624	0.028532	0.955475	0.887254	1.02894
ebi-a-GCST90002057	UAbwyS	Flavin adenine dinucleotide (FAD) levels	CD8 on TD CD8br	Inverse variance weighted	18	-0.0594227	0.0265036	0.0249573	-0.11137	-0.00747568	0.942308	0.894608	0.992552
ebi-a-GCST90002057	UAbwyS	Flavin adenine dinucleotide (FAD) levels	CD8 on TD CD8br	Simple mode	18	-0.0401009	0.0652921	0.547231	-0.168073	0.0878717	0.960692	0.845292	1.09185
ebi-a-GCST90002057	UAbwyS	Flavin adenine dinucleotide (FAD) levels	CD8 on TD CD8br	Weighted mode	18	-0.0255672	0.0419577	0.550346	-0.107804	0.0566698	0.974757	0.897803	1.05831
ebi-a-GCST90001592	oszEI4	Glycerol to carnitine ratio	CD8br AC	MR Egger	20	-0.0178907	0.0165305	0.293412	-0.0502904	0.014509	0.982268	0.950953	1.01461
ebi-a-GCST90001592	oszEI4	Glycerol to carnitine ratio	CD8br AC	Weighted median	20	-0.0218048	0.0181511	0.229637	-0.0573809	0.0137713	0.978431	0.944234	1.01387
ebi-a-GCST90001592	oszEI4	Glycerol to carnitine ratio	CD8br AC	Inverse variance weighted	20	-0.027365	0.0133428	0.0402749	-0.0535169	-0.00121311	0.973006	0.94789	0.998788
ebi-a-GCST90001592	oszEI4	Glycerol to carnitine ratio	CD8br AC	Simple mode	20	-0.128724	0.0291699	0.000298831	-0.185897	-0.0715506	0.879217	0.830359	0.930949
ebi-a-GCST90001592	oszEI4	Glycerol to carnitine ratio	CD8br AC	Weighted mode	20	-0.0206861	0.0144617	0.168842	-0.0490311	0.00765889	0.979526	0.952151	1.00769
ebi-a-GCST90001787	kQZbir	Cholesterol levels	CD25 on IgD- CD38-	MR Egger	22	0.0361094	0.0206246	0.0953068	-0.00431487	0.0765338	1.03677	0.995694	1.07954
ebi-a-GCST90001787	kQZbir	Cholesterol levels	CD25 on IgD- CD38-	Weighted median	22	0.0532657	0.0230718	0.0209608	0.00804491	0.0984865	1.05471	1.00808	1.1035
ebi-a-GCST90001787	kQZbir	Cholesterol levels	CD25 on IgD- CD38-	Inverse variance weighted	22	0.0319005	0.0152447	0.0363875	0.00202099	0.0617801	1.03241	1.00202	1.06373
ebi-a-GCST90001787	kQZbir	Cholesterol levels	CD25 on IgD- CD38-	Simple mode	22	0.0408572	0.0435338	0.358648	-0.044469	0.126183	1.0417	0.956505	1.13449
ebi-a-GCST90001787	kQZbir	Cholesterol levels	CD25 on IgD- CD38-	Weighted mode	22	0.046703	0.023784	0.0629502	8.63e-05	0.0933197	1.04781	1.00009	1.09781
