# Supplementary material for: Causal roles of immune cells and metabolites in chronic pancreatitis: a mendelian randomization study
Source: Hereditas. 2025 Feb 12;162:20. doi: 10.1186/s41065-025-00378-8 (PMC11816568; doi:10.1186/s41065-025-00378-8)
Supplement: Supplementary file 1 — Supplementary Material 1. [file 41065_2025_378_MOESM1_ESM.zip › Supplementary Tables 11.xlsx]

## Sheet: Sheet1
Supplementary Tables 7.Result of Horizontal pleiotropy analysis for immune cells on plasma metabolites.
id.exposure	id.outcome	outcome	exposure	egger_intercept	se	pval
ebi-a-GCST90002057	1WTNhu	Flavin adenine dinucleotide (FAD) levels	CD8 on TD CD8br	-0.00203245	0.0112862	0.859348
ebi-a-GCST90001787	44ucRm	Cholesterol levels	CD25 on IgD- CD38-	-0.0020835	0.00687663	0.765032
ebi-a-GCST90001592	TOc4cn	Glycerol to carnitine ratio	CD8br AC	-0.00536606	0.00551263	0.343249
