# Supplementary material for: Causal roles of immune cells and metabolites in chronic pancreatitis: a mendelian randomization study
Source: Hereditas. 2025 Feb 12;162:20. doi: 10.1186/s41065-025-00378-8 (PMC11816568; doi:10.1186/s41065-025-00378-8)
Supplement: Supplementary file 1 — Supplementary Material 1. [file 41065_2025_378_MOESM1_ESM.zip › Supplementary Tables 12.xlsx]

## Sheet: Sheet1
Supplementary Tables 12.Result of Heterogeneity analysis for immune cells on plasma metabolites.
id.exposure	id.outcome	outcome	exposure	method	Q	Q_df	Q_pval
ebi-a-GCST90002057	1WTNhu	Flavin adenine dinucleotide (FAD) levels	CD8 on TD CD8br	MR Egger	13.9352	16	0.60354
ebi-a-GCST90002057	1WTNhu	Flavin adenine dinucleotide (FAD) levels	CD8 on TD CD8br	Inverse variance weighted	13.9677	17	0.66939
ebi-a-GCST90001787	44ucRm	Cholesterol levels	CD25 on IgD- CD38-	MR Egger	16.1026	20	0.710241
ebi-a-GCST90001787	44ucRm	Cholesterol levels	CD25 on IgD- CD38-	Inverse variance weighted	16.1944	21	0.758633
ebi-a-GCST90001592	TOc4cn	Glycerol to carnitine ratio	CD8br AC	MR Egger	20.0406	18	0.330538
ebi-a-GCST90001592	TOc4cn	Glycerol to carnitine ratio	CD8br AC	Inverse variance weighted	21.0956	19	0.331544
