# Supplementary material for: Causal roles of immune cells and metabolites in chronic pancreatitis: a mendelian randomization study
Source: Hereditas. 2025 Feb 12;162:20. doi: 10.1186/s41065-025-00378-8 (PMC11816568; doi:10.1186/s41065-025-00378-8)
Supplement: Supplementary file 1 — Supplementary Material 1. [file 41065_2025_378_MOESM1_ESM.zip › Supplementary Tables 2.xlsx]

## Sheet: Sheet1
Supplementary Tables 2. Selected instrumental variables of chronic pancreatitis.
pval.exposure	chr.exposure	pos.exposure	samplesize.exposure	beta.exposure	se.exposure	id.exposure	SNP	effect_allele.exposure	other_allele.exposure	eaf.exposure	exposure	mr_keep.exposure	pval_origin.exposure	data_source.exposure	R2	F
0.000360803	NA	11007193	477528	0.1364	0.0382	ebi-a-GCST90018821	rs7404890	A	G	0.724734	chronic pancreatitis	TRUE	reported	igd	2.66988e-05	12.7497
0.000360803	NA	11007193	477528	0.1364	0.0382	ebi-a-GCST90018821	rs7404890	A	G	0.724734	chronic pancreatitis	TRUE	reported	igd	2.66988e-05	12.7497
0.000822697	NA	171129907	477528	0.1223	0.0366	ebi-a-GCST90018821	rs884599	G	A	0.293874	chronic pancreatitis	TRUE	reported	igd	2.3382e-05	11.1658
0.000252302	NA	18880832	477528	0.7269	0.1986	ebi-a-GCST90018821	rs184911123	A	T	0.00926102	chronic pancreatitis	TRUE	reported	igd	2.8053e-05	13.3964
0.001027	NA	3753451	477528	0.9512	0.2898	ebi-a-GCST90018821	rs75816947	A	G	0.00685577	chronic pancreatitis	TRUE	reported	igd	2.256e-05	10.7732
0.00113201	NA	24415064	477528	0.8126	0.2496	ebi-a-GCST90018821	rs190371014	G	C	0.00912099	chronic pancreatitis	TRUE	reported	igd	2.2195e-05	10.5989
0.0001717	NA	11004905	477528	0.1442	0.0384	ebi-a-GCST90018821	rs7192768	C	T	0.724919	chronic pancreatitis	TRUE	reported	igd	2.95295e-05	14.1015
0.0001054	NA	1679058	477528	0.1468	0.0379	ebi-a-GCST90018821	rs13254130	T	C	0.246163	chronic pancreatitis	TRUE	reported	igd	3.14167e-05	15.0028
0.000565197	NA	49270830	477528	0.4311	0.125	ebi-a-GCST90018821	rs150687633	G	A	0.0189438	chronic pancreatitis	TRUE	reported	igd	2.49073e-05	11.8942
0.000978408	NA	70784181	477528	0.4354	0.1321	ebi-a-GCST90018821	rs142268019	A	G	0.0186308	chronic pancreatitis	TRUE	reported	igd	2.2749e-05	10.8635
0.000733804	NA	47671332	477528	0.3039	0.09	ebi-a-GCST90018821	rs61927746	C	T	0.0489859	chronic pancreatitis	TRUE	reported	igd	2.38763e-05	11.4018
0.00143301	NA	63888495	477528	-0.1174	0.0368	ebi-a-GCST90018821	rs4074448	A	G	0.429813	chronic pancreatitis	TRUE	reported	igd	2.13124e-05	10.1774
0.000980189	NA	45187219	477528	-0.1324	0.0402	ebi-a-GCST90018821	rs62232208	G	A	0.23018	chronic pancreatitis	TRUE	reported	igd	2.27151e-05	10.8473
0.000360803	NA	11007193	477528	0.1364	0.0382	ebi-a-GCST90018821	rs7404890	A	G	0.724734	chronic pancreatitis	TRUE	reported	igd	2.66988e-05	12.7497
0.000422795	NA	121050031	477528	0.3328	0.0944	ebi-a-GCST90018821	rs116270586	G	T	0.06845	chronic pancreatitis	TRUE	reported	igd	2.60263e-05	12.4286
9.95e-05	NA	194738786	477528	0.3111	0.0799	ebi-a-GCST90018821	rs141845371	A	T	0.0451074	chronic pancreatitis	TRUE	reported	igd	3.17464e-05	15.1602
0.000670595	NA	52061326	477528	0.8648	0.2543	ebi-a-GCST90018821	rs112485259	C	T	0.0181345	chronic pancreatitis	TRUE	reported	igd	2.42175e-05	11.5648
0.000360803	NA	11007193	477528	0.1364	0.0382	ebi-a-GCST90018821	rs7404890	A	G	0.724734	chronic pancreatitis	TRUE	reported	igd	2.66988e-05	12.7497
5.56e-05	NA	131793986	477528	0.6372	0.1581	ebi-a-GCST90018821	rs148887938	A	G	0.0182138	chronic pancreatitis	TRUE	reported	igd	3.40153e-05	16.2437
0.00113201	NA	24415064	477528	0.8126	0.2496	ebi-a-GCST90018821	rs190371014	G	C	0.00912099	chronic pancreatitis	TRUE	reported	igd	2.2195e-05	10.5989
0.00141299	NA	3218066	477528	0.3933	0.1232	ebi-a-GCST90018821	rs62230160	A	G	0.0241803	chronic pancreatitis	TRUE	reported	igd	2.13412e-05	10.1912
0.000498999	NA	142001552	477528	0.5613	0.1612	ebi-a-GCST90018821	rs149522679	C	A	0.0108341	chronic pancreatitis	TRUE	reported	igd	2.53893e-05	12.1243
0.000837703	NA	129964873	477528	0.1782	0.0534	ebi-a-GCST90018821	rs17242358	A	G	0.130912	chronic pancreatitis	TRUE	reported	igd	2.33198e-05	11.136
0.000980189	NA	45187219	477528	-0.1324	0.0402	ebi-a-GCST90018821	rs62232208	G	A	0.23018	chronic pancreatitis	TRUE	reported	igd	2.27151e-05	10.8473
0.001037	NA	4598881	477528	0.3605	0.1099	ebi-a-GCST90018821	rs17814462	T	G	0.037924	chronic pancreatitis	TRUE	reported	igd	2.25324e-05	10.76
0.000367299	NA	39374731	477528	-0.1768	0.0496	ebi-a-GCST90018821	rs11906777	A	G	0.155649	chronic pancreatitis	TRUE	reported	igd	2.66067e-05	12.7057
0.00140301	NA	20317330	477528	-0.1058	0.0331	ebi-a-GCST90018821	rs58024	C	T	0.504521	chronic pancreatitis	TRUE	reported	igd	2.13947e-05	10.2168
0.000795408	NA	27918590	477528	0.1131	0.0337	ebi-a-GCST90018821	rs3108001	A	G	0.444363	chronic pancreatitis	TRUE	reported	igd	2.35861e-05	11.2632
0.000980189	NA	45187219	477528	-0.1324	0.0402	ebi-a-GCST90018821	rs62232208	G	A	0.23018	chronic pancreatitis	TRUE	reported	igd	2.27151e-05	10.8473
0.00113201	NA	24415064	477528	0.8126	0.2496	ebi-a-GCST90018821	rs190371014	G	C	0.00912099	chronic pancreatitis	TRUE	reported	igd	2.2195e-05	10.5989
