# Supplementary material for: Causal roles of immune cells and metabolites in chronic pancreatitis: a mendelian randomization study
Source: Hereditas. 2025 Feb 12;162:20. doi: 10.1186/s41065-025-00378-8 (PMC11816568; doi:10.1186/s41065-025-00378-8)
Supplement: Supplementary file 1 — Supplementary Material 1. [file 41065_2025_378_MOESM1_ESM.zip › Supplementary Tables 4.xlsx]

## Sheet: Sheet1
Supplementary Tables 4.Result of MR analysis for immune cells on chronic pancreatitis.
id.exposure	id.outcome	outcome	exposure	method	nsnp	b	se	pval	lo_ci	up_ci	or	or_lci95	or_uci95
ebi-a-GCST90002057	ebi-a-GCST90018821	chronic pancreatitis	CD8 on TD CD8br	MR Egger	18	-0.0762428	0.094292	0.430616	-0.261055	0.10857	0.926591	0.770238	1.11468
ebi-a-GCST90002057	ebi-a-GCST90018821	chronic pancreatitis	CD8 on TD CD8br	Weighted median	18	-0.176763	0.0757162	0.0195673	-0.325167	-0.028359	0.837978	0.722407	0.972039
ebi-a-GCST90002057	ebi-a-GCST90018821	chronic pancreatitis	CD8 on TD CD8br	Inverse variance weighted	18	-0.167042	0.053109	0.00165932	-0.271136	-0.0629487	0.846164	0.762513	0.938992
ebi-a-GCST90002057	ebi-a-GCST90018821	chronic pancreatitis	CD8 on TD CD8br	Simple mode	18	-0.360223	0.141006	0.0205119	-0.636595	-0.0838515	0.69752	0.529091	0.919568
ebi-a-GCST90002057	ebi-a-GCST90018821	chronic pancreatitis	CD8 on TD CD8br	Weighted mode	18	-0.179308	0.0918787	0.0676649	-0.35939	0.000774408	0.835849	0.698102	1.00077
ebi-a-GCST90001670	ebi-a-GCST90018821	chronic pancreatitis	CD39+ CD8br %T cell	MR Egger	20	-0.0889773	0.0830357	0.298078	-0.251727	0.0737726	0.914866	0.777457	1.07656
ebi-a-GCST90001670	ebi-a-GCST90018821	chronic pancreatitis	CD39+ CD8br %T cell	Weighted median	20	-0.241375	0.0766756	0.00164389	-0.391659	-0.091091	0.785547	0.675934	0.912935
ebi-a-GCST90001670	ebi-a-GCST90018821	chronic pancreatitis	CD39+ CD8br %T cell	Inverse variance weighted	20	-0.156957	0.0523261	0.00270337	-0.259516	-0.054398	0.854741	0.771425	0.947055
ebi-a-GCST90001670	ebi-a-GCST90018821	chronic pancreatitis	CD39+ CD8br %T cell	Simple mode	20	-0.182108	0.129351	0.175325	-0.435637	0.0714206	0.833511	0.646853	1.07403
ebi-a-GCST90001670	ebi-a-GCST90018821	chronic pancreatitis	CD39+ CD8br %T cell	Weighted mode	20	-0.24242	0.0871566	0.011895	-0.413246	-0.0715926	0.784727	0.661499	0.93091
ebi-a-GCST90001724	ebi-a-GCST90018821	chronic pancreatitis	CD19 on IgD+ CD24+	MR Egger	36	0.0951984	0.0351676	0.0105435	0.0262699	0.164127	1.09988	1.02662	1.17836
ebi-a-GCST90001724	ebi-a-GCST90018821	chronic pancreatitis	CD19 on IgD+ CD24+	Weighted median	36	0.0813592	0.0475309	0.0869499	-0.0118014	0.17452	1.08476	0.988268	1.19067
ebi-a-GCST90001724	ebi-a-GCST90018821	chronic pancreatitis	CD19 on IgD+ CD24+	Inverse variance weighted	36	0.0730074	0.0277122	0.00842641	0.0186916	0.127323	1.07574	1.01887	1.13578
ebi-a-GCST90001724	ebi-a-GCST90018821	chronic pancreatitis	CD19 on IgD+ CD24+	Simple mode	36	0.1063	0.0757898	0.169557	-0.0422485	0.254848	1.11215	0.958631	1.29027
ebi-a-GCST90001724	ebi-a-GCST90018821	chronic pancreatitis	CD19 on IgD+ CD24+	Weighted mode	36	0.0942135	0.0387826	0.0204015	0.0181996	0.170227	1.09879	1.01837	1.18557
ebi-a-GCST90001787	ebi-a-GCST90018821	chronic pancreatitis	CD25 on IgD- CD38-	MR Egger	22	0.084849	0.0456935	0.078114	-0.00471033	0.174408	1.08855	0.995301	1.19054
ebi-a-GCST90001787	ebi-a-GCST90018821	chronic pancreatitis	CD25 on IgD- CD38-	Weighted median	22	0.105544	0.0470858	0.0249915	0.0132562	0.197832	1.11132	1.01334	1.21876
ebi-a-GCST90001787	ebi-a-GCST90018821	chronic pancreatitis	CD25 on IgD- CD38-	Inverse variance weighted	22	0.100138	0.0333171	0.00265053	0.0348365	0.16544	1.10532	1.03545	1.17991
ebi-a-GCST90001787	ebi-a-GCST90018821	chronic pancreatitis	CD25 on IgD- CD38-	Simple mode	22	0.0604001	0.0720635	0.411385	-0.0808444	0.201645	1.06226	0.922337	1.22341
ebi-a-GCST90001787	ebi-a-GCST90018821	chronic pancreatitis	CD25 on IgD- CD38-	Weighted mode	22	0.111776	0.0494121	0.0344185	0.0149288	0.208624	1.11826	1.01504	1.23198
ebi-a-GCST90001774	ebi-a-GCST90018821	chronic pancreatitis	CD24 on transitional	MR Egger	20	0.118526	0.109829	0.294755	-0.0967396	0.333792	1.12584	0.907792	1.39625
ebi-a-GCST90001774	ebi-a-GCST90018821	chronic pancreatitis	CD24 on transitional	Weighted median	20	0.106049	0.0788497	0.178641	-0.0484964	0.260595	1.11188	0.952661	1.2977
ebi-a-GCST90001774	ebi-a-GCST90018821	chronic pancreatitis	CD24 on transitional	Inverse variance weighted	20	0.162875	0.0614528	0.00803939	0.0424277	0.283323	1.17689	1.04334	1.32753
ebi-a-GCST90001774	ebi-a-GCST90018821	chronic pancreatitis	CD24 on transitional	Simple mode	20	0.084078	0.104221	0.429806	-0.120195	0.288351	1.08771	0.886748	1.33423
ebi-a-GCST90001774	ebi-a-GCST90018821	chronic pancreatitis	CD24 on transitional	Weighted mode	20	0.10316	0.0879838	0.255492	-0.0692881	0.275608	1.10867	0.933058	1.31733
ebi-a-GCST90001592	ebi-a-GCST90018821	chronic pancreatitis	CD8br AC	MR Egger	23	-0.0961041	0.0363117	0.0150882	-0.167275	-0.0249332	0.908369	0.845967	0.975375
ebi-a-GCST90001592	ebi-a-GCST90018821	chronic pancreatitis	CD8br AC	Weighted median	23	-0.109726	0.0463579	0.0179365	-0.200587	-0.0188643	0.89608	0.81825	0.981313
ebi-a-GCST90001592	ebi-a-GCST90018821	chronic pancreatitis	CD8br AC	Inverse variance weighted	23	-0.090529	0.0296437	0.00225883	-0.148631	-0.0324274	0.913448	0.861887	0.968093
ebi-a-GCST90001592	ebi-a-GCST90018821	chronic pancreatitis	CD8br AC	Simple mode	23	-0.12809	0.0863736	0.152266	-0.297382	0.0412024	0.879774	0.74276	1.04206
ebi-a-GCST90001592	ebi-a-GCST90018821	chronic pancreatitis	CD8br AC	Weighted mode	23	-0.0997554	0.0355411	0.0102766	-0.169416	-0.0300948	0.905059	0.844158	0.970354
ebi-a-GCST90001591	ebi-a-GCST90018821	chronic pancreatitis	CD4+ %T cell	MR Egger	22	0.104798	0.0896533	0.256179	-0.0709228	0.280518	1.11049	0.931534	1.32382
ebi-a-GCST90001591	ebi-a-GCST90018821	chronic pancreatitis	CD4+ %T cell	Weighted median	22	0.132471	0.0821574	0.106874	-0.0285577	0.293499	1.14165	0.971846	1.34111
ebi-a-GCST90001591	ebi-a-GCST90018821	chronic pancreatitis	CD4+ %T cell	Inverse variance weighted	22	0.144925	0.0546661	0.0080234	0.0377789	0.25207	1.15595	1.0385	1.28669
ebi-a-GCST90001591	ebi-a-GCST90018821	chronic pancreatitis	CD4+ %T cell	Simple mode	22	0.152352	0.124954	0.236262	-0.0925577	0.397262	1.16457	0.911597	1.48775
ebi-a-GCST90001591	ebi-a-GCST90018821	chronic pancreatitis	CD4+ %T cell	Weighted mode	22	0.125865	0.0928804	0.189775	-0.0561807	0.30791	1.13413	0.945368	1.36058
