# Supplementary material for: Causal roles of immune cells and metabolites in chronic pancreatitis: a mendelian randomization study
Source: Hereditas. 2025 Feb 12;162:20. doi: 10.1186/s41065-025-00378-8 (PMC11816568; doi:10.1186/s41065-025-00378-8)
Supplement: Supplementary file 1 — Supplementary Material 1. [file 41065_2025_378_MOESM1_ESM.zip › Supplementary Tables 5.xlsx]

## Sheet: Sheet1
Supplementary Tables 5.Result of Heterogeneity analysis for immune cells on chronic pancreatitis.
id.exposure	id.outcome	outcome	exposure	egger_intercept	se	pval
ebi-a-GCST90002057	ebi-a-GCST90018821	chronic pancreatitis	CD8 on TD CD8br	-0.0259633	0.0222785	0.260938
ebi-a-GCST90001670	ebi-a-GCST90018821	chronic pancreatitis	CD39+ CD8br %T cell	-0.0238983	0.0226658	0.305659
ebi-a-GCST90001724	ebi-a-GCST90018821	chronic pancreatitis	CD19 on IgD+ CD24+	-0.0134529	0.0131259	0.312644
ebi-a-GCST90001787	ebi-a-GCST90018821	chronic pancreatitis	CD25 on IgD- CD38-	0.00749074	0.015056	0.624244
ebi-a-GCST90001774	ebi-a-GCST90018821	chronic pancreatitis	CD24 on transitional	0.0144145	0.0293048	0.628747
ebi-a-GCST90001591	ebi-a-GCST90018821	chronic pancreatitis	CD4+ %T cell	0.0122276	0.0216533	0.578557
ebi-a-GCST90001592	ebi-a-GCST90018821	chronic pancreatitis	CD8br AC	0.00371986	0.0133667	0.783509
