# Supplementary material for: Causal roles of immune cells and metabolites in chronic pancreatitis: a mendelian randomization study
Source: Hereditas. 2025 Feb 12;162:20. doi: 10.1186/s41065-025-00378-8 (PMC11816568; doi:10.1186/s41065-025-00378-8)
Supplement: Supplementary file 1 — Supplementary Material 1. [file 41065_2025_378_MOESM1_ESM.zip › Supplementary Tables 6.xlsx]

## Sheet: Sheet1
Supplementary Tables 6.Result of Heterogeneity analysis for immune cells on chronic pancreatitis.
id.exposure	id.outcome	outcome	exposure	method	Q	Q_df	Q_pval
ebi-a-GCST90002058	ebi-a-GCST90018821	chronic pancreatitis	CD8 on CD8br	MR Egger	24.5892	28	0.650092
ebi-a-GCST90002058	ebi-a-GCST90018821	chronic pancreatitis	CD8 on CD8br	Inverse variance weighted	24.6353	29	0.697025
ebi-a-GCST90001670	ebi-a-GCST90018821	chronic pancreatitis	CD39+ CD8br %T cell	MR Egger	11.6338	18	0.865554
ebi-a-GCST90001670	ebi-a-GCST90018821	chronic pancreatitis	CD39+ CD8br %T cell	Inverse variance weighted	12.7455	19	0.851339
ebi-a-GCST90001548	ebi-a-GCST90018821	chronic pancreatitis	CM CD8br AC	MR Egger	20.2722	25	0.732403
ebi-a-GCST90001548	ebi-a-GCST90018821	chronic pancreatitis	CM CD8br AC	Inverse variance weighted	21.3204	26	0.725241
ebi-a-GCST90001724	ebi-a-GCST90018821	chronic pancreatitis	CD19 on IgD+ CD24+	MR Egger	30.6776	34	0.631263
ebi-a-GCST90001724	ebi-a-GCST90018821	chronic pancreatitis	CD19 on IgD+ CD24+	Inverse variance weighted	31.728	35	0.626861
ebi-a-GCST90001787	ebi-a-GCST90018821	chronic pancreatitis	CD25 on IgD- CD38-	MR Egger	20.6039	20	0.420769
ebi-a-GCST90001787	ebi-a-GCST90018821	chronic pancreatitis	CD25 on IgD- CD38-	Inverse variance weighted	20.8589	21	0.467591
ebi-a-GCST90001774	ebi-a-GCST90018821	chronic pancreatitis	CD24 on transitional	MR Egger	21.0206	18	0.278373
ebi-a-GCST90001774	ebi-a-GCST90018821	chronic pancreatitis	CD24 on transitional	Inverse variance weighted	21.3032	19	0.320293
ebi-a-GCST90001591	ebi-a-GCST90018821	chronic pancreatitis	CD4+ %T cell	MR Egger	18.0865	20	0.581709
ebi-a-GCST90001591	ebi-a-GCST90018821	chronic pancreatitis	CD4+ %T cell	Inverse variance weighted	18.4054	21	0.623224
