# Supplementary material for: Causal roles of immune cells and metabolites in chronic pancreatitis: a mendelian randomization study
Source: Hereditas. 2025 Feb 12;162:20. doi: 10.1186/s41065-025-00378-8 (PMC11816568; doi:10.1186/s41065-025-00378-8)
Supplement: Supplementary file 1 — Supplementary Material 1. [file 41065_2025_378_MOESM1_ESM.zip › Supplementary Tables 7.xlsx]

## Sheet: Sheet1
Supplementary Tables 7.Result of MR analysis for plasma metabolites on chronic pancreatitis.
id.exposure	id.outcome	outcome	exposure	method	nsnp	b	se	pval	lo_ci	up_ci	or	or_lci95	or_uci95
GCST90199696	ebi-a-GCST90018821	Chronic pancreatitis	Trigonelline levels	MR Egger	11	-0.4243	0.229007	0.0969206	-0.873153	0.0245533	0.654228	0.417633	1.02486
GCST90199696	ebi-a-GCST90018821	Chronic pancreatitis	Trigonelline levels	Weighted median	11	-0.493018	0.179495	0.00601982	-0.844827	-0.141208	0.610781	0.429632	0.868308
GCST90199696	ebi-a-GCST90018821	Chronic pancreatitis	Trigonelline levels	Inverse variance weighted	11	-0.544758	0.136486	6.57088e-05	-0.812271	-0.277246	0.579982	0.443849	0.757868
GCST90199696	ebi-a-GCST90018821	Chronic pancreatitis	Trigonelline levels	Simple mode	11	-0.494372	0.250845	0.0770386	-0.986029	-0.00271564	0.609954	0.373055	0.997288
GCST90199696	ebi-a-GCST90018821	Chronic pancreatitis	Trigonelline levels	Weighted mode	11	-0.48346	0.218198	0.0510655	-0.911128	-0.0557926	0.616646	0.40207	0.945735
GCST90199710	ebi-a-GCST90018821	Chronic pancreatitis	Docosatrienoate (22:3n3) levels	MR Egger	23	0.1863	0.120373	0.136637	-0.0496314	0.422231	1.20478	0.95158	1.52536
GCST90199710	ebi-a-GCST90018821	Chronic pancreatitis	Docosatrienoate (22:3n3) levels	Weighted median	23	0.134094	0.100587	0.182495	-0.0630569	0.331245	1.1435	0.93889	1.3927
GCST90199710	ebi-a-GCST90018821	Chronic pancreatitis	Docosatrienoate (22:3n3) levels	Inverse variance weighted	23	0.227876	0.0760226	0.0027222	0.0788721	0.376881	1.25593	1.08207	1.45773
GCST90199710	ebi-a-GCST90018821	Chronic pancreatitis	Docosatrienoate (22:3n3) levels	Simple mode	23	0.563162	0.211155	0.0140801	0.149298	0.977026	1.75622	1.16102	2.65654
GCST90199710	ebi-a-GCST90018821	Chronic pancreatitis	Docosatrienoate (22:3n3) levels	Weighted mode	23	0.148755	0.0931796	0.124658	-0.033877	0.331387	1.16039	0.96669	1.3929
GCST90199788	ebi-a-GCST90018821	Chronic pancreatitis	1-arachidonoyl-gpc (20:4n6) levels	MR Egger	28	-0.16209	0.0711465	0.0311681	-0.301537	-0.0226431	0.850365	0.73968	0.977611
GCST90199788	ebi-a-GCST90018821	Chronic pancreatitis	1-arachidonoyl-gpc (20:4n6) levels	Weighted median	28	-0.171232	0.059683	0.00411731	-0.288211	-0.0542537	0.842626	0.749603	0.947192
GCST90199788	ebi-a-GCST90018821	Chronic pancreatitis	1-arachidonoyl-gpc (20:4n6) levels	Inverse variance weighted	28	-0.164232	0.0482188	0.00065926	-0.258741	-0.0697236	0.848545	0.772023	0.932652
GCST90199788	ebi-a-GCST90018821	Chronic pancreatitis	1-arachidonoyl-gpc (20:4n6) levels	Simple mode	28	-0.0813738	0.143062	0.574192	-0.361775	0.199027	0.921849	0.696439	1.22022
GCST90199788	ebi-a-GCST90018821	Chronic pancreatitis	1-arachidonoyl-gpc (20:4n6) levels	Weighted mode	28	-0.173576	0.0598451	0.00732348	-0.290873	-0.05628	0.840653	0.747611	0.945274
GCST90199983	ebi-a-GCST90018821	Chronic pancreatitis	5alpha-androstan-3alpha,17beta-diol monosulfate (2) levels	MR Egger	35	-0.366831	0.185469	0.0563458	-0.730351	-0.00331066	0.692927	0.48174	0.996695
GCST90199983	ebi-a-GCST90018821	Chronic pancreatitis	5alpha-androstan-3alpha,17beta-diol monosulfate (2) levels	Weighted median	35	-0.238977	0.148748	0.108146	-0.530524	0.0525704	0.787433	0.588297	1.05398
GCST90199983	ebi-a-GCST90018821	Chronic pancreatitis	5alpha-androstan-3alpha,17beta-diol monosulfate (2) levels	Inverse variance weighted	35	-0.248552	0.0918973	0.00683717	-0.428671	-0.0684334	0.779929	0.651374	0.933856
GCST90199983	ebi-a-GCST90018821	Chronic pancreatitis	5alpha-androstan-3alpha,17beta-diol monosulfate (2) levels	Simple mode	35	-0.332894	0.243365	0.180324	-0.80989	0.144102	0.716846	0.444907	1.155
GCST90199983	ebi-a-GCST90018821	Chronic pancreatitis	5alpha-androstan-3alpha,17beta-diol monosulfate (2) levels	Weighted mode	35	-0.262941	0.176402	0.145291	-0.608689	0.0828062	0.768787	0.544064	1.08633
GCST90200051	ebi-a-GCST90018821	Chronic pancreatitis	1-palmitoyl-2-dihomo-linolenoyl-GPC (16:0/20:3n3 or 6) levels	MR Egger	28	0.250493	0.130754	0.0664552	-0.00578584	0.506772	1.28466	0.994231	1.65992
GCST90200051	ebi-a-GCST90018821	Chronic pancreatitis	1-palmitoyl-2-dihomo-linolenoyl-GPC (16:0/20:3n3 or 6) levels	Weighted median	28	0.232574	0.096307	0.0157386	0.043812	0.421335	1.26184	1.04479	1.524
GCST90200051	ebi-a-GCST90018821	Chronic pancreatitis	1-palmitoyl-2-dihomo-linolenoyl-GPC (16:0/20:3n3 or 6) levels	Inverse variance weighted	28	0.217271	0.0669726	0.00117792	0.0860045	0.348537	1.24268	1.08981	1.41699
GCST90200051	ebi-a-GCST90018821	Chronic pancreatitis	1-palmitoyl-2-dihomo-linolenoyl-GPC (16:0/20:3n3 or 6) levels	Simple mode	28	0.09491	0.181279	0.604858	-0.260398	0.450217	1.09956	0.770745	1.56865
GCST90200051	ebi-a-GCST90018821	Chronic pancreatitis	1-palmitoyl-2-dihomo-linolenoyl-GPC (16:0/20:3n3 or 6) levels	Weighted mode	28	0.254344	0.0862926	0.00653297	0.0852102	0.423477	1.28961	1.08895	1.52726
GCST90200075	ebi-a-GCST90018821	Chronic pancreatitis	1-(1-enyl-palmitoyl)-2-linoleoyl-GPE (p-16:0/18:2) levels	MR Egger	22	0.230399	0.222192	0.31214	-0.205096	0.665895	1.2591	0.814569	1.94623
GCST90200075	ebi-a-GCST90018821	Chronic pancreatitis	1-(1-enyl-palmitoyl)-2-linoleoyl-GPE (p-16:0/18:2) levels	Weighted median	22	0.259558	0.131069	0.0476689	0.00266179	0.516454	1.29636	1.00267	1.67607
GCST90200075	ebi-a-GCST90018821	Chronic pancreatitis	1-(1-enyl-palmitoyl)-2-linoleoyl-GPE (p-16:0/18:2) levels	Inverse variance weighted	22	0.270061	0.0893755	0.00251404	0.0948852	0.445237	1.31004	1.09953	1.56086
GCST90200075	ebi-a-GCST90018821	Chronic pancreatitis	1-(1-enyl-palmitoyl)-2-linoleoyl-GPE (p-16:0/18:2) levels	Simple mode	22	0.223025	0.240816	0.364905	-0.248974	0.695024	1.24985	0.7796	2.00376
GCST90200075	ebi-a-GCST90018821	Chronic pancreatitis	1-(1-enyl-palmitoyl)-2-linoleoyl-GPE (p-16:0/18:2) levels	Weighted mode	22	0.309942	0.157496	0.0624206	0.00124986	0.618635	1.36335	1.00125	1.85639
GCST90200368	ebi-a-GCST90018821	Chronic pancreatitis	Cholesterol levels	MR Egger	21	0.209297	0.14693	0.17053	-0.0786857	0.497279	1.23281	0.92433	1.64424
GCST90200368	ebi-a-GCST90018821	Chronic pancreatitis	Cholesterol levels	Weighted median	21	0.289118	0.138554	0.0369177	0.0175511	0.560684	1.33525	1.01771	1.75187
GCST90200368	ebi-a-GCST90018821	Chronic pancreatitis	Cholesterol levels	Inverse variance weighted	21	0.288012	0.0877625	0.00103174	0.115998	0.460027	1.33377	1.12299	1.58412
GCST90200368	ebi-a-GCST90018821	Chronic pancreatitis	Cholesterol levels	Simple mode	21	0.359693	0.207529	0.0984486	-0.0470638	0.76645	1.43289	0.954027	2.15211
GCST90200368	ebi-a-GCST90018821	Chronic pancreatitis	Cholesterol levels	Weighted mode	21	0.319519	0.139467	0.0329556	0.0461644	0.592874	1.37647	1.04725	1.80918
GCST90200376	ebi-a-GCST90018821	Chronic pancreatitis	Flavin adenine dinucleotide (FAD) levels	MR Egger	25	-0.127835	0.0835127	0.139476	-0.29152	0.0358498	0.879999	0.747127	1.0365
GCST90200376	ebi-a-GCST90018821	Chronic pancreatitis	Flavin adenine dinucleotide (FAD) levels	Weighted median	25	-0.148663	0.0925885	0.108355	-0.330136	0.0328104	0.86186	0.718826	1.03335
GCST90200376	ebi-a-GCST90018821	Chronic pancreatitis	Flavin adenine dinucleotide (FAD) levels	Inverse variance weighted	25	-0.152034	0.0562072	0.00683294	-0.2622	-0.0418675	0.858959	0.769357	0.958997
GCST90200376	ebi-a-GCST90018821	Chronic pancreatitis	Flavin adenine dinucleotide (FAD) levels	Simple mode	25	-0.264939	0.152239	0.0946182	-0.563328	0.0334492	0.767253	0.569312	1.03401
GCST90200376	ebi-a-GCST90018821	Chronic pancreatitis	Flavin adenine dinucleotide (FAD) levels	Weighted mode	25	-0.201717	0.0767945	0.0147826	-0.352234	-0.0511994	0.817327	0.703116	0.950089
GCST90200401	ebi-a-GCST90018821	Chronic pancreatitis	Myo-inositol levels	MR Egger	30	-0.197878	0.184509	0.292672	-0.559516	0.16376	0.82047	0.571486	1.17793
GCST90200401	ebi-a-GCST90018821	Chronic pancreatitis	Myo-inositol levels	Weighted median	30	-0.308295	0.120241	0.010348	-0.543967	-0.072623	0.734699	0.580441	0.929951
GCST90200401	ebi-a-GCST90018821	Chronic pancreatitis	Myo-inositol levels	Inverse variance weighted	30	-0.295166	0.0863358	0.000628938	-0.464384	-0.125948	0.744408	0.628522	0.881661
GCST90200401	ebi-a-GCST90018821	Chronic pancreatitis	Myo-inositol levels	Simple mode	30	-0.350416	0.226352	0.132443	-0.794067	0.0932339	0.704395	0.452003	1.09772
GCST90200401	ebi-a-GCST90018821	Chronic pancreatitis	Myo-inositol levels	Weighted mode	30	-0.403537	0.19189	0.0442628	-0.779641	-0.0274322	0.667953	0.45857	0.972941
GCST90200692	ebi-a-GCST90018821	Chronic pancreatitis	1-palmitoyl-2-arachidonoyl-gpc (16:0/20:4n6) levels	MR Egger	31	-0.119649	0.0642188	0.0725979	-0.245518	0.00621965	0.887232	0.782299	1.00624
GCST90200692	ebi-a-GCST90018821	Chronic pancreatitis	1-palmitoyl-2-arachidonoyl-gpc (16:0/20:4n6) levels	Weighted median	31	-0.154089	0.054651	0.00480961	-0.261205	-0.0469734	0.857195	0.770123	0.954113
GCST90200692	ebi-a-GCST90018821	Chronic pancreatitis	1-palmitoyl-2-arachidonoyl-gpc (16:0/20:4n6) levels	Inverse variance weighted	31	-0.138306	0.0450122	0.0021218	-0.22653	-0.050082	0.870832	0.797296	0.951151
GCST90200692	ebi-a-GCST90018821	Chronic pancreatitis	1-palmitoyl-2-arachidonoyl-gpc (16:0/20:4n6) levels	Simple mode	31	-0.319346	0.170253	0.0704562	-0.653041	0.01435	0.726624	0.52046	1.01445
GCST90200692	ebi-a-GCST90018821	Chronic pancreatitis	1-palmitoyl-2-arachidonoyl-gpc (16:0/20:4n6) levels	Weighted mode	31	-0.15486	0.0538094	0.0073088	-0.260326	-0.0493934	0.856535	0.7708	0.951807
GCST90200871	ebi-a-GCST90018821	Chronic pancreatitis	Adenosine 5'-monophosphate (AMP) to cysteine ratio	MR Egger	28	-0.290011	0.0934084	0.00455706	-0.473091	-0.10693	0.748255	0.623073	0.898588
GCST90200871	ebi-a-GCST90018821	Chronic pancreatitis	Adenosine 5'-monophosphate (AMP) to cysteine ratio	Weighted median	28	-0.248879	0.120494	0.0388773	-0.485048	-0.0127102	0.779674	0.615668	0.98737
GCST90200871	ebi-a-GCST90018821	Chronic pancreatitis	Adenosine 5'-monophosphate (AMP) to cysteine ratio	Inverse variance weighted	28	-0.210605	0.0663043	0.00149143	-0.340562	-0.0806489	0.810094	0.711371	0.922517
GCST90200871	ebi-a-GCST90018821	Chronic pancreatitis	Adenosine 5'-monophosphate (AMP) to cysteine ratio	Simple mode	28	-0.220556	0.183338	0.23942	-0.579898	0.138787	0.802073	0.559955	1.14888
GCST90200871	ebi-a-GCST90018821	Chronic pancreatitis	Adenosine 5'-monophosphate (AMP) to cysteine ratio	Weighted mode	28	-0.252697	0.103432	0.0213826	-0.455423	-0.0499701	0.776703	0.634179	0.951258
GCST90200929	ebi-a-GCST90018821	Chronic pancreatitis	Glycerol to carnitine ratio	MR Egger	28	-0.105993	0.0955825	0.277619	-0.293335	0.0813487	0.899431	0.745773	1.08475
GCST90200929	ebi-a-GCST90018821	Chronic pancreatitis	Glycerol to carnitine ratio	Weighted median	28	-0.164922	0.105228	0.117047	-0.371169	0.0413242	0.847959	0.689927	1.04219
GCST90200929	ebi-a-GCST90018821	Chronic pancreatitis	Glycerol to carnitine ratio	Inverse variance weighted	28	-0.18568	0.0669622	0.00555591	-0.316926	-0.0544336	0.83054	0.728385	0.947021
GCST90200929	ebi-a-GCST90018821	Chronic pancreatitis	Glycerol to carnitine ratio	Simple mode	28	-0.249478	0.198506	0.2196	-0.63855	0.139595	0.779208	0.528057	1.14981
GCST90200929	ebi-a-GCST90018821	Chronic pancreatitis	Glycerol to carnitine ratio	Weighted mode	28	-0.168226	0.0852075	0.0586571	-0.335233	-0.00121935	0.845163	0.715172	0.998781
