# Supplementary material for: Causal roles of immune cells and metabolites in chronic pancreatitis: a mendelian randomization study
Source: Hereditas. 2025 Feb 12;162:20. doi: 10.1186/s41065-025-00378-8 (PMC11816568; doi:10.1186/s41065-025-00378-8)
Supplement: Supplementary file 1 — Supplementary Material 1. [file 41065_2025_378_MOESM1_ESM.zip › Supplementary Tables 8.xlsx]

## Sheet: Sheet1
Supplementary Tables 8.Result of Horizontal pleiotropy analysis for plasma metabolites on chronic pancreatitis.
id.exposure	id.outcome	outcome	exposure	egger_intercept	se	pval
GCST90199696	ebi-a-GCST90018821	Chronic pancreatitis	Trigonelline levels	-0.0246744	0.0376677	0.528817
GCST90199710	ebi-a-GCST90018821	Chronic pancreatitis	Docosatrienoate (22:3n3) levels	0.00853189	0.0189116	0.656508
GCST90199788	ebi-a-GCST90018821	Chronic pancreatitis	1-arachidonoyl-gpc (20:4n6) levels	-0.000536812	0.0131097	0.96765
GCST90199983	ebi-a-GCST90018821	Chronic pancreatitis	5alpha-androstan-3alpha,17beta-diol monosulfate (2) levels	0.018539	0.0252511	0.46802
GCST90200051	ebi-a-GCST90018821	Chronic pancreatitis	1-palmitoyl-2-dihomo-linolenoyl-GPC (16:0/20:3n3 or 6) levels	-0.00570482	0.0192839	0.769708
GCST90200075	ebi-a-GCST90018821	Chronic pancreatitis	1-(1-enyl-palmitoyl)-2-linoleoyl-GPE (p-16:0/18:2) levels	0.00544493	0.0278889	0.847178
GCST90200368	ebi-a-GCST90018821	Chronic pancreatitis	Cholesterol levels	0.0130358	0.019515	0.512173
GCST90200376	ebi-a-GCST90018821	Chronic pancreatitis	Flavin adenine dinucleotide (FAD) levels	-0.00700351	0.0178764	0.698832
GCST90200401	ebi-a-GCST90018821	Chronic pancreatitis	Myo-inositol levels	-0.0127142	0.02131	0.55555
GCST90200692	ebi-a-GCST90018821	Chronic pancreatitis	1-palmitoyl-2-arachidonoyl-gpc (16:0/20:4n6) levels	-0.00545281	0.013387	0.686764
GCST90200871	ebi-a-GCST90018821	Chronic pancreatitis	Adenosine 5'-monophosphate (AMP) to cysteine ratio	0.018524	0.0153487	0.238346
GCST90200929	ebi-a-GCST90018821	Chronic pancreatitis	Glycerol to carnitine ratio	-0.0176147	0.0150769	0.253278
