# Supplementary material for: Causal roles of immune cells and metabolites in chronic pancreatitis: a mendelian randomization study
Source: Hereditas. 2025 Feb 12;162:20. doi: 10.1186/s41065-025-00378-8 (PMC11816568; doi:10.1186/s41065-025-00378-8)
Supplement: Supplementary file 1 — Supplementary Material 1. [file 41065_2025_378_MOESM1_ESM.zip › Supplementary Tables 9.xlsx]

## Sheet: Sheet1
Supplementary Tables 9. Result of Heterogeneity analysis for plasma metabolites on chronic pancreatitis.
id.exposure	id.outcome	outcome	exposure	method	Q	Q_df	Q_pval
GCST90199696	ebi-a-GCST90018821	Chronic pancreatitis	Trigonelline levels	MR Egger	3.19932	9	0.955865
GCST90199696	ebi-a-GCST90018821	Chronic pancreatitis	Trigonelline levels	Inverse variance weighted	3.62842	10	0.962557
GCST90199710	ebi-a-GCST90018821	Chronic pancreatitis	Docosatrienoate (22:3n3) levels	MR Egger	30.3786	21	0.0846398
GCST90199710	ebi-a-GCST90018821	Chronic pancreatitis	Docosatrienoate (22:3n3) levels	Inverse variance weighted	30.673	22	0.103003
GCST90199788	ebi-a-GCST90018821	Chronic pancreatitis	1-arachidonoyl-gpc (20:4n6) levels	MR Egger	17.6036	26	0.889717
GCST90199788	ebi-a-GCST90018821	Chronic pancreatitis	1-arachidonoyl-gpc (20:4n6) levels	Inverse variance weighted	17.6053	27	0.915122
GCST90199983	ebi-a-GCST90018821	Chronic pancreatitis	5alpha-androstan-3alpha,17beta-diol monosulfate (2) levels	MR Egger	25.8618	33	0.807219
GCST90199983	ebi-a-GCST90018821	Chronic pancreatitis	5alpha-androstan-3alpha,17beta-diol monosulfate (2) levels	Inverse variance weighted	26.4008	34	0.820759
GCST90200051	ebi-a-GCST90018821	Chronic pancreatitis	1-palmitoyl-2-dihomo-linolenoyl-GPC (16:0/20:3n3 or 6) levels	MR Egger	24.5265	26	0.545886
GCST90200051	ebi-a-GCST90018821	Chronic pancreatitis	1-palmitoyl-2-dihomo-linolenoyl-GPC (16:0/20:3n3 or 6) levels	Inverse variance weighted	24.614	27	0.596082
GCST90200075	ebi-a-GCST90018821	Chronic pancreatitis	1-(1-enyl-palmitoyl)-2-linoleoyl-GPE (p-16:0/18:2) levels	MR Egger	20.2793	20	0.440581
GCST90200075	ebi-a-GCST90018821	Chronic pancreatitis	1-(1-enyl-palmitoyl)-2-linoleoyl-GPE (p-16:0/18:2) levels	Inverse variance weighted	20.318	21	0.501206
GCST90200368	ebi-a-GCST90018821	Chronic pancreatitis	Cholesterol levels	MR Egger	15.0836	19	0.717271
GCST90200368	ebi-a-GCST90018821	Chronic pancreatitis	Cholesterol levels	Inverse variance weighted	15.5298	20	0.745333
GCST90200376	ebi-a-GCST90018821	Chronic pancreatitis	Flavin adenine dinucleotide (FAD) levels	MR Egger	17.6478	23	0.776301
GCST90200376	ebi-a-GCST90018821	Chronic pancreatitis	Flavin adenine dinucleotide (FAD) levels	Inverse variance weighted	17.8013	24	0.812538
GCST90200401	ebi-a-GCST90018821	Chronic pancreatitis	Myo-inositol levels	MR Egger	23.9455	28	0.684408
GCST90200401	ebi-a-GCST90018821	Chronic pancreatitis	Myo-inositol levels	Inverse variance weighted	24.3015	29	0.71393
GCST90200692	ebi-a-GCST90018821	Chronic pancreatitis	1-palmitoyl-2-arachidonoyl-gpc (16:0/20:4n6) levels	MR Egger	26.9548	29	0.574142
GCST90200692	ebi-a-GCST90018821	Chronic pancreatitis	1-palmitoyl-2-arachidonoyl-gpc (16:0/20:4n6) levels	Inverse variance weighted	27.1207	30	0.616924
GCST90200871	ebi-a-GCST90018821	Chronic pancreatitis	Adenosine 5'-monophosphate (AMP) to cysteine ratio	MR Egger	9.55521	26	0.998635
GCST90200871	ebi-a-GCST90018821	Chronic pancreatitis	Adenosine 5'-monophosphate (AMP) to cysteine ratio	Inverse variance weighted	11.0118	27	0.997213
GCST90200929	ebi-a-GCST90018821	Chronic pancreatitis	Glycerol to carnitine ratio	MR Egger	21.5918	26	0.710809
GCST90200929	ebi-a-GCST90018821	Chronic pancreatitis	Glycerol to carnitine ratio	Inverse variance weighted	22.9568	27	0.687331
