# Supplementary material for: Causal roles of immune cells and metabolites in chronic pancreatitis: a mendelian randomization study
Source: Hereditas. 2025 Feb 12;162:20. doi: 10.1186/s41065-025-00378-8 (PMC11816568; doi:10.1186/s41065-025-00378-8)
Supplement: Supplementary file 2 — Supplementary Material 2. [file 41065_2025_378_MOESM2_ESM.zip]

Archive with 12 entries (12 files):
- Supplementary  Figure 10.tif
- Supplementary  Figure 11.tif
- Supplementary  Figure 12.tif
- Supplementary  Figure 5.tif
- Supplementary  Figure 9.tif
- Supplementary Figure 1.tif
- Supplementary Figure 2.tif
- Supplementary Figure 3.tif
- Supplementary Figure 4.tif
- Supplementary Figure 6.tif
- Supplementary Figure 7.tif
- Supplementary Figure 8.tif
